# Supplementary material for: New species, additions and a key to the Brazilian species of the Geminata clade of Solanum L. (Solanaceae) in Brazil
Source: PhytoKeys. 2015 Mar 10;(47):1–48. doi: 10.3897/phytokeys.47.9076 (PMC4389086; doi:10.3897/phytokeys.47.9076)
Supplement: XML Treatment for Solanum apiahyense [file phytokeys.47.9076-treatment2.xml]

<!DOCTYPE tp:taxon-treatment
  PUBLIC "-//TaxonX//DTD Taxonomic Treatment Publishing DTD v0 20100105//EN" "tax-treatment-NSO.dtd">
<tp:taxon-treatment xmlns:tp="http://www.plazi.org/taxpub"><tp:treatment-meta><kwd-group><label>Taxon classification</label><kwd><named-content content-type="kingdom">Plantae</named-content></kwd><kwd><named-content content-type="order">Solanales</named-content></kwd><kwd><named-content content-type="family">Solanaceae</named-content></kwd></kwd-group><mixed-citation publication-type="journal"><person-group><name><surname>Knapp</surname><given-names>Sandra</given-names></name><name><surname>Stehmann</surname><given-names>João Renato</given-names></name><name><surname>Giacomin</surname><given-names>Leandro L.</given-names></name></person-group><article-title>New species, additions and a key to the Brazilian species of the Geminata clade of <italic><tp:taxon-name><tp:taxon-name-part taxon-name-part-type="genus">Solanum</tp:taxon-name-part></tp:taxon-name></italic> L. (<tp:taxon-name><tp:taxon-name-part taxon-name-part-type="family">Solanaceae</tp:taxon-name-part></tp:taxon-name>) in Brazil</article-title><source>PhytoKeys</source><day>10</day><month>3</month><year>2015</year><volume>2015</volume><issue>47</issue><fpage>1</fpage><lpage>48</lpage><pub-id pub-id-type="doi">10.3897/phytokeys.47.9076</pub-id></mixed-citation></tp:treatment-meta><tp:nomenclature><tp:taxon-name>
                        <tp:taxon-name-part taxon-name-part-type="genus">Solanum</tp:taxon-name-part>
                        <tp:taxon-name-part taxon-name-part-type="species">apiahyense</tp:taxon-name-part>
                    </tp:taxon-name><tp:taxon-authority>Witasek, Denkschr. Kaiserl. Akad. Wiss., Wien Math.-Naturwiss. Kl.79: 343. 1910.</tp:taxon-authority><xref ref-type="fig" rid="F1">Figures 1C, D</xref><xref ref-type="fig" rid="F4">, 4</xref><!--PageBreak--><!--PageBreak--><!--PageBreak--><!--PageBreak--><!--PageBreak--></tp:nomenclature><tp:treatment-sec sec-type="Type"><title>Type.</title><p>Brazil. São Paulo. Apiahy, Feb 1891(fl), <italic>J.I. Puiggari 3711</italic> (lectotype, designated here: WU [WU0037965]).</p></tp:treatment-sec><tp:treatment-sec sec-type="Description"><title>Description.</title><p>Small erect shrubs, to 50 cm tall, often rhizomatous with a horizontal woody branch bearing several adventitious roots; young stems moderate to densely pubescent, with 4–8-celled hyaline trichomes to 2 mm long; new growth drying dark, densely pubescent; bark of older stems pale gray, glabrescent, not exfoliating. Sympodial units 3-plurifoliate, normally not geminate, if geminate, with leaves differing only in size. Leaves simple, 3.4–11 × 0.8–4 cm, elliptic to narrowly elliptic, membranous, slightly discolorous, shiny green adaxially when fresh, drying pale green beneath, dark above, not shiny, both surfaces moderate to densely pubescent with hyaline simple uniseriate trichomes 1–2 mm long with up to 5 cells, sometimes with a multicellular base (but see comments); primary veins 5–7 pairs, the midrib and primary veins darker abaxially, raised; base attenuate to acute, slightly decurrent onto the petiole, mostly symmetric; margins entire, not revolute, ciliate with antrorse hyaline trichomes; apex attenuate to acuminate; petioles 2.5–15 mm long, densely pubescent, with trichomes like those of the stems and leaves. Inflorescences 1.7 to 3.3 cm long, mostly lateral or less often strictly opposite the leaves, unbranched, with 3–5 flowers, moderate to densely pubescent, with hyaline trichomes like those of the stems and leaves; peduncle 4–15 mm long; pedicels 5 to 11 mm long, articulated at base; pedicel scars closely spaced <italic>ca.</italic>  1 mm apart. Buds globose to slightly elongate, the corolla mostly included in the calyx tube, exserted only just before anthesis. Flowers all perfect, 5-merous. Calyx tube up to 1 mm long, conical, getting reflexed, the lobes up to 0.9 mm long in flower, to 1.7 mm long in fruit, approximately 1.6 mm wide, acuminate and discretely keeled, adaxially, glabrous or papillose, covered with tiny 1–2-celled glandular trichomes, abaxially densely pubescent, with trichomes as those of the stem, or sometimes even longer, with 2.5 mm, and normally 5–6 cells. Corolla 1.5–1.7 cm in diameter, white, stellate, membranous, lobed from 2/3 to 3/4 of the way to the base, the lobes 7.5–9 mm long, 3–3.5 mm wide, reflexed at anthesis, deltate to lanceolate, glabrescent adaxially, abaxially sparsely pubescent, with 3–4-celled delicate simple trichomes of <italic>ca.</italic> 0.5 mm along <!--PageBreak--><!--PageBreak--><!--PageBreak-->the midvein, with tufts of few celled tiny trichomes less than 0.1 mm long on the tips and margins. Stamens 3.2–3.6 mm long; filament tube <italic>ca.</italic>  0.5 mm long, the free portion of the filaments up to 0.6 mm long equal in length or slightly unequal, and when so, one filament slightly longer (barely visible in dried material), glabrous; anthers 2.6–2.8 mm long, 1.6–1.8 mm wide, ellipsoid, slightly connivent, yellow, slightly sagittate at the base, the pores directed introrsely, opening into longitudinal slits at maturity. Ovary glabrous; style 4.2–5 mm long, white, straight, glabrous; stigma capitate, light green. Fruit a globose berry 0.7–1.4 cm in diameter (immature?), dull green, drying dark, the pericarp glabrous and not markedly shiny; fruiting pedicels 1.2–2 cm long, <italic>ca.</italic>  0.7 mm in diam. at the base, to 1.1 mm at the apex, with a slight constriction at the receptacle; calyx lobes in fruit somewhat enlarged. Seeds approximately 70 per fruit, known only from very young fruits, possibly flattened and with a marginal wing when fully developed.</p><fig id="F4" position="float" orientation="portrait"><label>Figure 4.</label><caption><p>Lectotype specimen of <italic><tp:taxon-name><tp:taxon-name-part taxon-name-part-type="genus">Solanum</tp:taxon-name-part> <tp:taxon-name-part taxon-name-part-type="species">apiahyense</tp:taxon-name-part></tp:taxon-name></italic> (<italic>Puiggari s. n.</italic>, WU). Reproduced with permission of the University of Vienna.</p></caption><graphic xmlns:xlink="http://www.w3.org/1999/xlink" xlink:href="phytokeys-047-001-g004.jpg" position="float" orientation="portrait" xlink:type="simple" id="oo_39357.jpg"/></fig></tp:treatment-sec><tp:treatment-sec sec-type="Distribution"><title>Distribution.</title><p>In the Serra do Mar mountain range in the Brazilian states of Paraná, Santa Catarina and São Paulo (Figure <xref ref-type="fig" rid="F5">5</xref>).</p><fig id="F5" position="float" orientation="portrait"><label>Figure 5.</label><caption><p>Distribution of <italic><tp:taxon-name><tp:taxon-name-part taxon-name-part-type="genus">Solanum</tp:taxon-name-part> <tp:taxon-name-part taxon-name-part-type="species">apiahyense</tp:taxon-name-part></tp:taxon-name></italic>.</p></caption><graphic xmlns:xlink="http://www.w3.org/1999/xlink" xlink:href="phytokeys-047-001-g005.jpg" position="float" orientation="portrait" xlink:type="simple" id="oo_39358.jpg"/></fig></tp:treatment-sec><tp:treatment-sec sec-type="Ecology"><title>Ecology.</title><p><italic><tp:taxon-name><tp:taxon-name-part taxon-name-part-type="genus">Solanum</tp:taxon-name-part> <tp:taxon-name-part taxon-name-part-type="species">apiahyense</tp:taxon-name-part></tp:taxon-name></italic> is a rare and inconspicuous shrub of the understory and edges of well preserved and secondary fragments of the montane Brazilian Atlantic rainforest (<italic>Floresta Ombrófila Densa</italic> of <xref ref-type="bibr" rid="B9">IBGE 2012</xref>; Mata Atlântica), from 600 to 900 m. Although most collections are from well preserved sites, <italic><tp:taxon-name><tp:taxon-name-part taxon-name-part-type="genus">Solanum</tp:taxon-name-part> <tp:taxon-name-part taxon-name-part-type="species">apiahyense</tp:taxon-name-part></tp:taxon-name></italic> is not exclusively associated with shaded environments. The species is also found along unpaved roadsides close to the type locality.</p></tp:treatment-sec><tp:treatment-sec sec-type="Phenology"><title>Phenology.</title><p>Fertile specimens are known from September to February. Mature fruits were observed only in October.</p></tp:treatment-sec><tp:treatment-sec sec-type="Etymology"><title>Etymology.</title><p>The epithet refers to the type locality, the city of Apiaí in southern São Paulo state.</p></tp:treatment-sec><tp:treatment-sec sec-type="Preliminary conservation status (IUCN 2014)"><title>Preliminary conservation status (<xref ref-type="bibr" rid="B10">IUCN 2014</xref>).</title><p>Endangered (EN) B1; B2 ab (ii, iii, iv). EOO 3,208 km<sup>2</sup> (EN); AOO 16 km<sup>2</sup> (EN). Although the species occurs in a wide latitudinal range, it is locally rare, and is known from only six localities. None of the known populations are from within protected areas.</p></tp:treatment-sec><tp:treatment-sec sec-type="Notes"><title>Notes.</title><p><italic><tp:taxon-name><tp:taxon-name-part taxon-name-part-type="genus">Solanum</tp:taxon-name-part> <tp:taxon-name-part taxon-name-part-type="species">apiahyense</tp:taxon-name-part></tp:taxon-name></italic>, described more than a century ago (<xref ref-type="bibr" rid="B24">Witasek 1910</xref>), has not been assigned to any infraspecific group of <italic><tp:taxon-name><tp:taxon-name-part taxon-name-part-type="genus">Solanum</tp:taxon-name-part></tp:taxon-name></italic> so far. Recent phylogenetic analysis using molecular data (<xref ref-type="bibr" rid="B7">Giacomin 2015</xref>) has shown it to be closely related to <italic><tp:taxon-name><tp:taxon-name-part taxon-name-part-type="genus">Solanum</tp:taxon-name-part> <tp:taxon-name-part taxon-name-part-type="species">trachytrichium</tp:taxon-name-part></tp:taxon-name></italic>, which was previously assigned to the Geminata clade (<xref ref-type="bibr" rid="B12">Knapp 2002a</xref>, <xref ref-type="bibr" rid="B14">2008</xref>) and to its own subsection when originally described (subsect. <italic><tp:taxon-name><tp:taxon-name-part taxon-name-part-type="genus">Silicosolanum</tp:taxon-name-part></tp:taxon-name></italic> Bitter; <xref ref-type="bibr" rid="B2">Bitter 1919</xref>). <xref ref-type="bibr" rid="B2">Bitter (1919)</xref> based this on the unusual trichome morphology of hooked cells arising from a flattened multicellular base that give the leaves a feeling of sandpaper in herbarium specimens. Although molecular data support a close relationship between <italic><tp:taxon-name><tp:taxon-name-part taxon-name-part-type="genus">Solanum</tp:taxon-name-part> <tp:taxon-name-part taxon-name-part-type="species">apiahyense</tp:taxon-name-part></tp:taxon-name></italic> and <italic><tp:taxon-name><tp:taxon-name-part taxon-name-part-type="genus">Solanum</tp:taxon-name-part> <tp:taxon-name-part taxon-name-part-type="species">trachytrichium</tp:taxon-name-part></tp:taxon-name></italic>, the affinities of this clade are not clear-cut. Data from combined markers place it as sister to all other Geminata clade species, but with low support. In analyses of individual markers, it emerges as sister to either the Brevantherum or Geminata clades depending upon the marker used (<xref ref-type="bibr" rid="B7">Giacomin 2015</xref>).</p><!--PageBreak--><p>Morphologically both taxa are easy to distinguish from most other Geminata species, and have the following assemblage of characters: both are small shrubs with leaves mostly not geminate, they have leaf trichomes with an expanded multicellular base and relatively large flowers (&gt;1.5 cm in diameter). Among them, <italic><tp:taxon-name><tp:taxon-name-part taxon-name-part-type="genus">Solanum</tp:taxon-name-part> <tp:taxon-name-part taxon-name-part-type="species">apiahyense</tp:taxon-name-part></tp:taxon-name></italic> and <italic><tp:taxon-name><tp:taxon-name-part taxon-name-part-type="genus">Solanum</tp:taxon-name-part> <tp:taxon-name-part taxon-name-part-type="species">trachytrichium</tp:taxon-name-part></tp:taxon-name></italic> are easy to distinguish: <italic><tp:taxon-name><tp:taxon-name-part taxon-name-part-type="genus">Solanum</tp:taxon-name-part> <tp:taxon-name-part taxon-name-part-type="species">trachytrichium</tp:taxon-name-part></tp:taxon-name></italic> has a unique scabrous indumentum on the leaf surfaces and stems, composed of short unicellular hooked trichomes on a mound-like multicellular base, while in <italic><tp:taxon-name><tp:taxon-name-part taxon-name-part-type="genus">Solanum</tp:taxon-name-part> <tp:taxon-name-part taxon-name-part-type="species">apiahyense</tp:taxon-name-part></tp:taxon-name></italic> the surface is not rough to the touch, and although some trichomes with multicellular bases can be seen on leaves, these are translucent, very long (<italic>ca.</italic> 2 mm) and mostly 5-7-celled. These long trichomes of <italic><tp:taxon-name><tp:taxon-name-part taxon-name-part-type="genus">Solanum</tp:taxon-name-part> <tp:taxon-name-part taxon-name-part-type="species">apiahyense</tp:taxon-name-part></tp:taxon-name></italic> are easily seen on the new growth, while <italic><tp:taxon-name><tp:taxon-name-part taxon-name-part-type="genus">Solanum</tp:taxon-name-part> <tp:taxon-name-part taxon-name-part-type="species">trachytrichium</tp:taxon-name-part></tp:taxon-name></italic> trichomes are not visible to the naked eye. In addition, the flowers of <italic><tp:taxon-name><tp:taxon-name-part taxon-name-part-type="genus">Solanum</tp:taxon-name-part> <tp:taxon-name-part taxon-name-part-type="species">apiahyense</tp:taxon-name-part></tp:taxon-name></italic> are slightly smaller, 1.5–1.7 cm in diameter versus 1.6–2.2 cm in <italic><tp:taxon-name><tp:taxon-name-part taxon-name-part-type="genus">Solanum</tp:taxon-name-part> <tp:taxon-name-part taxon-name-part-type="species">trachytrichium</tp:taxon-name-part></tp:taxon-name></italic>.</p><p>In the past, the epithet <italic><tp:taxon-name><tp:taxon-name-part taxon-name-part-type="genus">Solanum</tp:taxon-name-part> <tp:taxon-name-part taxon-name-part-type="species">apiahyense</tp:taxon-name-part></tp:taxon-name></italic> has been applied to more than one species of the <italic><tp:taxon-name><tp:taxon-name-part taxon-name-part-type="genus">Solanum</tp:taxon-name-part> <tp:taxon-name-part taxon-name-part-type="species">inornatum</tp:taxon-name-part></tp:taxon-name></italic> group (part of the Brevantherum clade; <xref ref-type="bibr" rid="B8">Giacomin and Stehmann 2014</xref>) by various <italic><tp:taxon-name><tp:taxon-name-part taxon-name-part-type="genus">Solanum</tp:taxon-name-part></tp:taxon-name></italic> taxonomists, although they are now known to not be closely related. Although members of the <italic><tp:taxon-name><tp:taxon-name-part taxon-name-part-type="genus">Solanum</tp:taxon-name-part> <tp:taxon-name-part taxon-name-part-type="species">inornatum</tp:taxon-name-part></tp:taxon-name></italic> group (e.g., <italic><tp:taxon-name><tp:taxon-name-part taxon-name-part-type="genus">Solanum</tp:taxon-name-part> <tp:taxon-name-part taxon-name-part-type="species">inornatum</tp:taxon-name-part></tp:taxon-name></italic> Witasek, <italic><tp:taxon-name><tp:taxon-name-part taxon-name-part-type="genus">Solanum</tp:taxon-name-part> <tp:taxon-name-part taxon-name-part-type="species">bradei</tp:taxon-name-part></tp:taxon-name></italic> Giacomin &amp; Stehmann and relatives) and <italic><tp:taxon-name><tp:taxon-name-part taxon-name-part-type="genus">Solanum</tp:taxon-name-part> <tp:taxon-name-part taxon-name-part-type="species">apiahyense</tp:taxon-name-part></tp:taxon-name></italic> are similar in habit and in having pubescence of long, translucent trichomes, they can be readily distinguished by close examination of the trichomes; those of <italic><tp:taxon-name><tp:taxon-name-part taxon-name-part-type="genus">Solanum</tp:taxon-name-part> <tp:taxon-name-part taxon-name-part-type="species">apiahyense</tp:taxon-name-part></tp:taxon-name></italic> are multicellular with 5-7(8) cells while those of members of the <italic><tp:taxon-name><tp:taxon-name-part taxon-name-part-type="genus">Solanum</tp:taxon-name-part> <tp:taxon-name-part taxon-name-part-type="species">inornatum</tp:taxon-name-part></tp:taxon-name></italic> group are mostly 3-celled (probably representing modified stellate hairs, <xref ref-type="bibr" rid="B8">Giacomin and Stehmann 2014</xref>). Fruiting specimens of <italic><tp:taxon-name><tp:taxon-name-part taxon-name-part-type="genus">Solanum</tp:taxon-name-part> <tp:taxon-name-part taxon-name-part-type="species">apiahyense</tp:taxon-name-part></tp:taxon-name></italic> have peduncles longer than 1 cm and the pedicels are strongly apically expanded and constricted just beneath the calyx lobes (see Figure <xref ref-type="fig" rid="F1">1C</xref>), while in the species of the <italic><tp:taxon-name><tp:taxon-name-part taxon-name-part-type="genus">Solanum</tp:taxon-name-part> <tp:taxon-name-part taxon-name-part-type="species">inornatum</tp:taxon-name-part></tp:taxon-name></italic> group species, the peduncles do not exceed 1 cm and the pedicels are never apically expanded with a distal constriction. Examination of trichomes with a 10× hand lens will allow easy identification of both flowering and fruiting material.</p><p>The type material found at WU (<italic>Puiggari 3711</italic>) consists of a single sheet, and does not match the photograph of a dried specimen in the original publication (<xref ref-type="bibr" rid="B24">Witasek 1910</xref>: tab. 30, fig. 2). It should therefore be treated as an isotype (<xref ref-type="bibr" rid="B11">Mentz and Oliveira 2004</xref>). As no further material could be found in other possible herbaria where J.I. Puiggari deposited his collections, the specimen at WU is here designated as a lectotype.</p></tp:treatment-sec><tp:treatment-sec sec-type="Specimens examined"><title>Specimens examined.</title><p><bold>BRAZIL. Paraná:</bold> Mun. Cerro Azul, Serra Paranapiacaba, 20 Nov 1970 (fl), <italic>G. Hatschbach &amp; O. Guimarães 25528</italic> (MBM, RB); Mun. Doutor Ulysses, Barra do Teixeira, 16 Sep 2006 (fl, fr), <italic>J.M. Silva</italic> (HUFU, MBM, RB). <bold>Santa Catarina:</bold> Mun. Vidal Ramos, Mina Bugre, <named-content xmlns:xlink="http://www.w3.org/1999/xlink" content-type="dwc:verbatimCoordinates" xlink:type="simple">27°21'35"S, 49°19'12"W</named-content>, 598 m, 22 Sep 2009 (fl, fr), <italic>A. Korte &amp; A. Kniess 243</italic> (BHCB, FURB). <bold>São Paulo:</bold> Mun. Bom Sucesso de Itararé, Estrada de terra para Bom Suceso de Itararé, Próximo a Mineração de ouro São Judas (3 km após), <named-content xmlns:xlink="http://www.w3.org/1999/xlink" content-type="dwc:verbatimCoordinates" xlink:type="simple">24°19'13.19"S, 49°12'49.49"W</named-content>, 891 m, 11 Oct 2009 (fl, fr), <italic>L.L. Giacomin et al. 1097</italic> (BHCB, BM, NY, RB); Mun. Bom Sucesso de Itararé, Estrada Bom Sucesso de Itararé, 2 km antes da Mineração São Judas, <named-content xmlns:xlink="http://www.w3.org/1999/xlink" content-type="dwc:verbatimCoordinates" xlink:type="simple">24°19'13"S, 49°13'04"W</named-content>, 15 Dec 1997 (fr), <italic>J.M. Torenzan et al. 647</italic> (IAC, ESA, FUEL, SPSF, UEC).</p><!--PageBreak--></tp:treatment-sec><tp:treatment-sec><!--Section generated to contain objects referenced in tp:taxon-treatment.--><fig id="F1" position="float" orientation="portrait"><label>Figure 1.</label><caption><p>Photograph of living plants of <italic><tp:taxon-name><tp:taxon-name-part taxon-name-part-type="genus">Solanum</tp:taxon-name-part> <tp:taxon-name-part taxon-name-part-type="species">amorimii</tp:taxon-name-part></tp:taxon-name></italic>, <italic><tp:taxon-name><tp:taxon-name-part taxon-name-part-type="genus">Solanum</tp:taxon-name-part> <tp:taxon-name-part taxon-name-part-type="species">apiahyense</tp:taxon-name-part></tp:taxon-name></italic> and <italic><tp:taxon-name><tp:taxon-name-part taxon-name-part-type="genus">Solanum</tp:taxon-name-part> <tp:taxon-name-part taxon-name-part-type="species">filirhachis</tp:taxon-name-part></tp:taxon-name></italic>. <bold>A</bold> Immature fruit of <italic><tp:taxon-name><tp:taxon-name-part taxon-name-part-type="genus">Solanum</tp:taxon-name-part> <tp:taxon-name-part taxon-name-part-type="species">amorimii</tp:taxon-name-part></tp:taxon-name></italic> (<italic>Giacomin et al.1962</italic>) <bold>B</bold> Flowers of <italic><tp:taxon-name><tp:taxon-name-part taxon-name-part-type="genus">Solanum</tp:taxon-name-part> <tp:taxon-name-part taxon-name-part-type="species">amorimii</tp:taxon-name-part></tp:taxon-name></italic> (<italic>Amorim et al. 5210</italic>) <bold>C</bold> Inflorescence with flower and fruit of <italic><tp:taxon-name><tp:taxon-name-part taxon-name-part-type="genus">Solanum</tp:taxon-name-part> <tp:taxon-name-part taxon-name-part-type="species">apiahyense</tp:taxon-name-part></tp:taxon-name></italic> (<italic>Giacomin et al. 1086</italic>) <bold>D</bold> Habit of <italic><tp:taxon-name><tp:taxon-name-part taxon-name-part-type="genus">Solanum</tp:taxon-name-part> <tp:taxon-name-part taxon-name-part-type="species">apiahyense</tp:taxon-name-part></tp:taxon-name></italic> (<italic>Giacomin et al. 1086</italic>) <bold>E</bold> Inflorescence, flower and leaves of <italic><tp:taxon-name><tp:taxon-name-part taxon-name-part-type="genus">Solanum</tp:taxon-name-part> <tp:taxon-name-part taxon-name-part-type="species">filirhachis</tp:taxon-name-part></tp:taxon-name></italic> (<italic>Giacomin et al. 1854</italic>) <bold>F</bold> Fruit (immature) of <italic><tp:taxon-name><tp:taxon-name-part taxon-name-part-type="genus">Solanum</tp:taxon-name-part> <tp:taxon-name-part taxon-name-part-type="species">filirhachis</tp:taxon-name-part></tp:taxon-name></italic> (<italic>Giacomin et al. 1854</italic>). Photographs: <bold>A</bold> (S. Knapp), <bold>B</bold> (A.M. Amorim), <bold>C–F</bold> (L.L. Giacomin).</p></caption><graphic xmlns:xlink="http://www.w3.org/1999/xlink" xlink:href="phytokeys-047-001-g001.jpg" position="float" orientation="portrait" xlink:type="simple" id="oo_39354.jpg"/></fig></tp:treatment-sec><ref-list><ref id="B9"><mixed-citation xmlns:xlink="http://www.w3.org/1999/xlink" xlink:type="simple"><institution xlink:type="simple">Instituto Brasileiro de Geografia e Estatística</institution> (<institution xlink:type="simple">IBGE</institution>) (<year>2012</year>) <source>Manual técnico da vegetação brasileira</source>. <edition>2 ed</edition>. <publisher-name>Instituto Brasileiro de Geografia e Estatística</publisher-name>, <publisher-loc>Rio de Janeiro</publisher-loc>, <fpage>1</fpage>–<lpage>271</lpage>.</mixed-citation></ref><ref id="B10"><mixed-citation xmlns:xlink="http://www.w3.org/1999/xlink" xlink:type="simple"><institution xlink:type="simple">IUCN Standards and Petitions Subcommittee</institution> (<year>2014</year>) <source>Guidelines for using the IUCN Red List Categories and Criteria. Version 11</source>. Prepared by the <publisher-name>Standards and Petitions Subcommittee</publisher-name>. Downloaded from <ext-link ext-link-type="uri" xlink:href="http://www.iucnredlist.org/documents/RedListGuidelines.pdf" xlink:type="simple">http://www.iucnredlist.org/documents/RedListGuidelines.pdf</ext-link> [<date-in-citation content-type="access-date">on 12 Nov 2014</date-in-citation>]</mixed-citation></ref><ref id="B24"><mixed-citation xmlns:xlink="http://www.w3.org/1999/xlink" xlink:type="simple"><person-group><name name-style="western"><surname>Witasek</surname><given-names>J</given-names></name></person-group> (<year>1910</year>) <article-title><tp:taxon-name><tp:taxon-name-part taxon-name-part-type="family">Solanaceae</tp:taxon-name-part></tp:taxon-name>. Denkschriften der Kaiserlichen Akademie der Wissenschaften, Wien.</article-title><source>Mathematisch-Naturwissenschaftliche Klasse</source><volume>79</volume>: <fpage>40</fpage>–<lpage>375</lpage>, t. 27–31.</mixed-citation></ref><ref id="B7"><mixed-citation xmlns:xlink="http://www.w3.org/1999/xlink" xlink:type="simple"><person-group><name name-style="western"><surname>Giacomin</surname><given-names>LL</given-names></name></person-group> (<year>2015</year>) <source><italic><tp:taxon-name><tp:taxon-name-part taxon-name-part-type="genus">Solanum</tp:taxon-name-part></tp:taxon-name></italic> L. clado Brevantherum (<tp:taxon-name><tp:taxon-name-part taxon-name-part-type="family">Solanaceae</tp:taxon-name-part></tp:taxon-name>): Sistemática e Diversidade</source>. <comment>Ph.D. Dissertation</comment>, <publisher-name>Universidade Federal de Minas Gerais</publisher-name>, <publisher-loc>Brazil</publisher-loc>.</mixed-citation></ref><ref id="B12"><mixed-citation xmlns:xlink="http://www.w3.org/1999/xlink" xlink:type="simple"><person-group><name name-style="western"><surname>Knapp</surname><given-names>S</given-names></name></person-group> (<year>2002a</year>) <article-title><tp:taxon-name><tp:taxon-name-part taxon-name-part-type="genus">Solanum</tp:taxon-name-part> <tp:taxon-name-part taxon-name-part-type="infraspecific-rank">section</tp:taxon-name-part> <tp:taxon-name-part taxon-name-part-type="section">Geminata</tp:taxon-name-part></tp:taxon-name> (G. Don) Walpers (<tp:taxon-name><tp:taxon-name-part taxon-name-part-type="family">Solanaceae</tp:taxon-name-part></tp:taxon-name>).</article-title><source>Flora Neotropica</source><volume>84</volume>: <fpage>1</fpage>–<lpage>405</lpage>.</mixed-citation></ref><ref id="B14"><mixed-citation xmlns:xlink="http://www.w3.org/1999/xlink" xlink:type="simple"><person-group><name name-style="western"><surname>Knapp</surname><given-names>S</given-names></name></person-group> (<year>2008</year>) <article-title>A revision of the <italic><tp:taxon-name><tp:taxon-name-part taxon-name-part-type="genus">Solanum</tp:taxon-name-part> <tp:taxon-name-part taxon-name-part-type="species">havanense</tp:taxon-name-part></tp:taxon-name></italic> species group (section <italic><tp:taxon-name><tp:taxon-name-part taxon-name-part-type="section">Geminata</tp:taxon-name-part></tp:taxon-name></italic> (G. Don) Walp. pro parte) and new taxonomic additions to the Geminata clade (<italic><tp:taxon-name><tp:taxon-name-part taxon-name-part-type="genus">Solanum</tp:taxon-name-part></tp:taxon-name></italic>: <tp:taxon-name><tp:taxon-name-part taxon-name-part-type="family">Solanaceae</tp:taxon-name-part></tp:taxon-name>).</article-title><source>Annals of the Missouri Botanical Garden</source><volume>95</volume>(<issue>3</issue>): <fpage>405</fpage>–<lpage>458</lpage>. doi: <ext-link ext-link-type="doi" xlink:href="10.3417/2006159" xlink:type="simple">10.3417/2006159</ext-link></mixed-citation></ref><ref id="B2"><mixed-citation xmlns:xlink="http://www.w3.org/1999/xlink" xlink:type="simple"><person-group><name name-style="western"><surname>Bitter</surname><given-names>G</given-names></name></person-group> (<year>1919</year>) <article-title>Solana nova vel minus cognita XVII.</article-title><source>Repertorium Specierum Novarum Regni Vegetabilis</source><volume>16</volume>: <fpage>10</fpage>–<lpage>15</lpage>. doi: <ext-link ext-link-type="doi" xlink:href="10.1002/fedr.19190160103" xlink:type="simple">10.1002/fedr.19190160103</ext-link></mixed-citation></ref><ref id="B8"><mixed-citation xmlns:xlink="http://www.w3.org/1999/xlink" xlink:type="simple"><person-group><name name-style="western"><surname>Giacomin</surname><given-names>LL</given-names></name><name name-style="western"><surname>Stehmann</surname><given-names>JR</given-names></name></person-group> (<year>2014</year>) <article-title>Three new species of <italic><tp:taxon-name><tp:taxon-name-part taxon-name-part-type="genus">Solanum</tp:taxon-name-part></tp:taxon-name></italic> (Brevantherum Clade) endemic to the Brazilian Atlantic Forest.</article-title><source>PhytoKeys</source><volume>38</volume>: <fpage>69</fpage>–<lpage>87</lpage>. doi: <ext-link ext-link-type="doi" xlink:href="10.3897/phytokeys.38.7055" xlink:type="simple">10.3897/phytokeys.38.7055</ext-link></mixed-citation></ref><ref id="B11"><mixed-citation xmlns:xlink="http://www.w3.org/1999/xlink" xlink:type="simple"><person-group><name name-style="western"><surname>Mentz</surname><given-names>LA</given-names></name><name name-style="western"><surname>Oliveira</surname><given-names>PL</given-names></name></person-group> (<year>2004</year>) <article-title><italic><tp:taxon-name><tp:taxon-name-part taxon-name-part-type="genus">Solanum</tp:taxon-name-part></tp:taxon-name></italic> (<tp:taxon-name><tp:taxon-name-part taxon-name-part-type="family">Solanaceae</tp:taxon-name-part></tp:taxon-name>) na região sul do Brasil.</article-title><source>Pesquisas, Botânica</source><volume>54</volume>: <fpage>1</fpage>–<lpage>327</lpage>.</mixed-citation></ref></ref-list></tp:taxon-treatment>
