# Supplementary material for: New species, additions and a key to the Brazilian species of the Geminata clade of Solanum L. (Solanaceae) in Brazil
Source: PhytoKeys. 2015 Mar 10;(47):1–48. doi: 10.3897/phytokeys.47.9076 (PMC4389086; doi:10.3897/phytokeys.47.9076)
Supplement: XML Treatment for Solanum filirhachis [file phytokeys.47.9076-treatment3.xml]

<!DOCTYPE tp:taxon-treatment
  PUBLIC "-//TaxonX//DTD Taxonomic Treatment Publishing DTD v0 20100105//EN" "tax-treatment-NSO.dtd">
<tp:taxon-treatment xmlns:tp="http://www.plazi.org/taxpub"><tp:treatment-meta><kwd-group><label>Taxon classification</label><kwd><named-content content-type="kingdom">Plantae</named-content></kwd><kwd><named-content content-type="order">Solanales</named-content></kwd><kwd><named-content content-type="family">Solanaceae</named-content></kwd></kwd-group><mixed-citation publication-type="journal"><person-group><name><surname>Knapp</surname><given-names>Sandra</given-names></name><name><surname>Stehmann</surname><given-names>João Renato</given-names></name><name><surname>Giacomin</surname><given-names>Leandro L.</given-names></name></person-group><article-title>New species, additions and a key to the Brazilian species of the Geminata clade of <italic><tp:taxon-name><tp:taxon-name-part taxon-name-part-type="genus">Solanum</tp:taxon-name-part></tp:taxon-name></italic> L. (<tp:taxon-name><tp:taxon-name-part taxon-name-part-type="family">Solanaceae</tp:taxon-name-part></tp:taxon-name>) in Brazil</article-title><source>PhytoKeys</source><day>10</day><month>3</month><year>2015</year><volume>2015</volume><issue>47</issue><fpage>1</fpage><lpage>48</lpage><pub-id pub-id-type="doi">10.3897/phytokeys.47.9076</pub-id></mixed-citation></tp:treatment-meta><tp:nomenclature><tp:taxon-name>
                        <tp:taxon-name-part taxon-name-part-type="genus">Solanum</tp:taxon-name-part>
                        <tp:taxon-name-part taxon-name-part-type="species">filirhachis</tp:taxon-name-part>
                        <object-id xmlns:xlink="http://www.w3.org/1999/xlink" content-type="ipni" xlink:type="simple">urn:lsid:ipni.org:names:77145588-1</object-id>
                    </tp:taxon-name><tp:taxon-authority>Giacomin &amp; Stehmann</tp:taxon-authority><tp:taxon-status xmlns:xlink="http://www.w3.org/1999/xlink" xlink:type="simple">sp. nov.</tp:taxon-status><xref ref-type="fig" rid="F1">Figures 1E, F</xref><xref ref-type="fig" rid="F6">, 6</xref></tp:nomenclature><tp:treatment-sec sec-type="Diagnosis"><title>Diagnosis.</title><p>Differs from the sympatric <italic><tp:taxon-name><tp:taxon-name-part taxon-name-part-type="genus">Solanum</tp:taxon-name-part> <tp:taxon-name-part taxon-name-part-type="species">campaniforme</tp:taxon-name-part></tp:taxon-name></italic> Roem. &amp; Schultes in its deep forest habitat, leaves with ruffled margins, flowers less than 1 cm in diameter, pedicels with a constriction at the distal end that are swollen in fruit, and few seeds.</p></tp:treatment-sec><tp:treatment-sec sec-type="Type"><title>Type.</title><p>Brazil. Espírito Santo: Mun. Santa Teresa, Comunidade de Santo Antônio, Propriedade do Sr. Boza, fragmento de floresta ombrófila densa após plantação de eucalipto, à direita da entrada, descendo o vale, <named-content xmlns:xlink="http://www.w3.org/1999/xlink" content-type="dwc:verbatimCoordinates" xlink:type="simple">19°54'32"S, 40°35'26"W</named-content>, 740 m, 8 Jun 2012 (fl, fr), <italic>L.L. Giacomin, L. Bohs, Y.F. Gouvêa &amp; F.Z. Saiter 1854</italic> (holotype: BHCB [2 sheet holotype: sheet 1 (fl) BHCB019056; sheet 2 (fr) BHCB019057]; isotypes: BM, MBML, NY, RB).</p></tp:treatment-sec><tp:treatment-sec sec-type="Description"><title>Description.</title><p>Erect shrubs to small trees, up to 3 m tall, normally branching close to the apex, the upper stems ascendant; young stems terete, glabrous; new growth brownish, glabrous. Bark of older stems turning pale greyish brown, glabrous, not exfoliating. Sympodial units difoliate, mostly geminate, with leaves not differing in shape or size. Leaves simple, 4.6–15.9 cm long, 1.3–4.9 cm wide, narrowly elliptic, membranous to chartaceous, slightly discolorous when dry, the adaxial surface glabrous, dark green and somewhat shiny in live plants, the abaxial surface sparsely pubescent with simple uniseriate 7–12-celled trichomes to 1 mm long in tufts in the primary vein axils, occasionally extending to the midrib; primary veins 5–9 pairs, yellowish green, discretely raised above, raised beneath; base attenuate to acute, slightly decurrent onto the petiole, sometimes asymmetric; margins entire, slightly undulate (ruffled) and revolute, apex long-attenuate to acuminate; petioles 1–9 mm long, glabrous. Inflorescences 3.5 to 26 cm long, opposite the leaves or internodal, unbranched, slender and very delicate, with 18–60 flowers, but bearing normally with 4–10 flowers at a time, glabrous; peduncle 1.8–3.8 cm long; pedicels 7–18 mm long, <italic>ca.</italic>  0.4 mm in diam. at the base, <italic>ca.</italic>  0.9 mm in diameter at the apex, with a constriction at the receptacle, articulated at base, unevenly spaced 1.7 to 10 mm apart. Buds globose, the corolla completely exserted from the calyx tube before anthesis. Flowers all perfect, 5-merous. Calyx tube to 1 mm long, conical, the lobes <italic>ca.</italic>  0.2 mm long, <italic>ca.</italic>  1.5 mm wide, acuminate and somwewhat keeled, papillose adaxially, glabrous abaxially. Corolla 6–8 mm in diameter, normally whitish purple adaxially, light purple abaxially, stellate, membranous, lobed more than ¾ the way to the base, the lobes 4–5 mm long, 1–1.7 mm wide, spreading at anthesis and becoming reflexed in older flowers, deltate to lanceolate, glabrous on both surfaces, minutely papillose at tips and margins. Stamens 2.5–3 mm long; filament tube <italic>ca.</italic>  0.3 mm long, the free portion of the filaments up to 0.2 mm long, equal in length or slightly unequal, and when so, two filaments slightly longer (barely visible in dried material), glabrous; anthers 2–2.5 mm long, 1.2–1.5 mm wide, ellipsoid, slightly connivent, yellow, poricidal at the tips the pores directed introrsely, elongating to longitudinal slits with age. Ovary glabrous; style 4–6 mm long, white, straight, glabrous, the stigma light grayish green, capitate. Fruit a globose berry 1–1.5 cm in diameter, dull green at maturity, with irregular black spots (Figure <xref ref-type="fig" rid="F1">1F</xref>) drying grayish brown, the pericarp glabrous, not shiny; fruiting pedicels 2.0–2.4 cm long, clearly obconical, <italic>ca.</italic>  0.5 mm in diam. at the base, widening markedly towards the apex to <italic>ca.</italic>  2.5 mm in diam.; calyx lobes in fruit <italic>ca.</italic>  1.5 mm long, commonly broken off in dried fruiting material. Seeds 20–25 per berry, 2.5–4.5 mm long, 2–3.3 mm wide, ovoid-reniform to somewhat flattened towards the margins, light to dark brown, the surface irregularly pitted, the testal cells undulate.</p><fig id="F6" position="float" orientation="portrait"><label>Figure 6.</label><caption><p>Holotype specimen (sheet two) of <italic><tp:taxon-name><tp:taxon-name-part taxon-name-part-type="genus">Solanum</tp:taxon-name-part> <tp:taxon-name-part taxon-name-part-type="species">filirhachis</tp:taxon-name-part></tp:taxon-name></italic> (<italic>Giacomin et al. 1854</italic>, BHCB019057). Reproduced with permission of the Universidade Federal de Minas de Gerais.</p></caption><graphic xmlns:xlink="http://www.w3.org/1999/xlink" xlink:href="phytokeys-047-001-g006.jpg" position="float" orientation="portrait" xlink:type="simple" id="oo_39359.jpg"/></fig></tp:treatment-sec><tp:treatment-sec sec-type="Distribution"><title>Distribution.</title><p>Restricted to the state of Espírito Santo (Figure <xref ref-type="fig" rid="F7">7</xref>), in south-eastern Brazil. Collections are known from the central and northern parts of the state, from both sides of the Rio Doce.</p><fig id="F7" position="float" orientation="portrait"><label>Figure 7.</label><caption><p>Distribution of <italic><tp:taxon-name><tp:taxon-name-part taxon-name-part-type="genus">Solanum</tp:taxon-name-part> <tp:taxon-name-part taxon-name-part-type="species">filirhachis</tp:taxon-name-part></tp:taxon-name></italic>.</p></caption><graphic xmlns:xlink="http://www.w3.org/1999/xlink" xlink:href="phytokeys-047-001-g007.jpg" position="float" orientation="portrait" xlink:type="simple" id="oo_39360.jpg"/></fig></tp:treatment-sec><tp:treatment-sec sec-type="Ecology"><title>Ecology.</title><p>Rare in the understory of well-preserved fragments of the sub-montane and montane Brazilian Atlantic coastal rainforest (<italic>Floresta Ombrófila Densa</italic>; <xref ref-type="bibr" rid="B9">IBGE 2012</xref>), normally in formations where granitic outcrops are present or close by, in elevations ranging from 200 to 750 m.</p></tp:treatment-sec><tp:treatment-sec sec-type="Phenology"><title>Phenology.</title><p>Fertile specimens of <italic><tp:taxon-name><tp:taxon-name-part taxon-name-part-type="genus">Solanum</tp:taxon-name-part> <tp:taxon-name-part taxon-name-part-type="species">filirhachis</tp:taxon-name-part></tp:taxon-name></italic> are known mostly from the rainy season (from November to March), but the type collection from June indicates that the species might be fertile for a longer period. Mature fruits were observed in specimens from November and June.</p></tp:treatment-sec><tp:treatment-sec sec-type="Etymology"><title>Etymology.</title><p>The epithet refers to the long and slender inflorescence rachis, which is not observed in any of the Brazilian sympatric species, although a common feature in some species of the <italic><tp:taxon-name><tp:taxon-name-part taxon-name-part-type="genus">Solanum</tp:taxon-name-part> <tp:taxon-name-part taxon-name-part-type="species">confine</tp:taxon-name-part></tp:taxon-name></italic> group from Colombia, Ecuador and Venezuela (<xref ref-type="bibr" rid="B12">Knapp 2002a</xref>).</p></tp:treatment-sec><tp:treatment-sec sec-type="Preliminary conservation status (IUCN 2013)"><title>Preliminary conservation status (IUCN 2013).</title><p>Endangered (EN) B1, B2 ab (ii, iii, iv); EOO 1,136 km<sup>2</sup> (EN); AOO 20 km<sup>2</sup> (EN). <italic><tp:taxon-name><tp:taxon-name-part taxon-name-part-type="genus">Solanum</tp:taxon-name-part> <tp:taxon-name-part taxon-name-part-type="species">filirhachis</tp:taxon-name-part></tp:taxon-name></italic> is currently known from only five localities, and all collections are from within private properties, where agriculture (both large and small scale) is known to occur. Despite the fact that it inhabits higher elevations that are usually harder to access and not always suitable for agriculture, we strongly recommend that further efforts to map new populations of the species should be undertaken, mainly within protected areas with similar forest types. Although the type locality of Santa Teresa in central Espirito Santo has several well preserved fragments of forest, the landscape has been rapidly transformed in the last few decades to <italic><tp:taxon-name><tp:taxon-name-part taxon-name-part-type="genus">Eucalyptus</tp:taxon-name-part></tp:taxon-name></italic> and coffee plantations, and summer vacation homes (cottages).</p></tp:treatment-sec><tp:treatment-sec sec-type="Notes"><title>Notes.</title><p><italic><tp:taxon-name><tp:taxon-name-part taxon-name-part-type="genus">Solanum</tp:taxon-name-part> <tp:taxon-name-part taxon-name-part-type="species">filirhachis</tp:taxon-name-part></tp:taxon-name></italic> is remarkably similar to a suite of species of the Geminata clade with ruffled leaf margins (see Figure <xref ref-type="fig" rid="F1">1E</xref>) and long filiform inflorescences (<italic><tp:taxon-name><tp:taxon-name-part taxon-name-part-type="genus">Solanum</tp:taxon-name-part> <tp:taxon-name-part taxon-name-part-type="species">leptorhachis</tp:taxon-name-part></tp:taxon-name></italic> Bitter and <italic><tp:taxon-name><tp:taxon-name-part taxon-name-part-type="genus">Solanum</tp:taxon-name-part> <tp:taxon-name-part taxon-name-part-type="species">nematorhachis</tp:taxon-name-part></tp:taxon-name></italic> S.Knapp from the W Andean slopes in Colombia and Ecuador and <italic><tp:taxon-name><tp:taxon-name-part taxon-name-part-type="genus">Solanum</tp:taxon-name-part> <tp:taxon-name-part taxon-name-part-type="species">tenuiflagellatum</tp:taxon-name-part></tp:taxon-name></italic> S.Knapp of Venezuela). <xref ref-type="bibr" rid="B12">Knapp (2002a</xref>, <xref ref-type="bibr" rid="B14">2008</xref>) treated these as members of her <italic><tp:taxon-name><tp:taxon-name-part taxon-name-part-type="genus">Solanum</tp:taxon-name-part> <tp:taxon-name-part taxon-name-part-type="species">confine</tp:taxon-name-part></tp:taxon-name></italic> species group, all of whose members have a thin inflorescence rhachis, small flowers and leaves with ruffled (undulate) margins, although this latter character is impossible to see in herbarium specimens. <italic><tp:taxon-name><tp:taxon-name-part taxon-name-part-type="genus">Solanum</tp:taxon-name-part> <tp:taxon-name-part taxon-name-part-type="species">filirhachis</tp:taxon-name-part></tp:taxon-name></italic> differs from those species in its distribution and in the tufts of trichomes in the abaxial leaf vein axils (domatia); other members of this morphologically similar set of species are glabrous or have fine, golden pubescence. The only Brazilian species Knapp (2002) placed in this group was <italic><tp:taxon-name><tp:taxon-name-part taxon-name-part-type="genus">Solanum</tp:taxon-name-part> <tp:taxon-name-part taxon-name-part-type="species">stipulatum</tp:taxon-name-part></tp:taxon-name></italic> which can be easily distinguished from <italic><tp:taxon-name><tp:taxon-name-part taxon-name-part-type="genus">Solanum</tp:taxon-name-part> <tp:taxon-name-part taxon-name-part-type="species">filirhachis</tp:taxon-name-part></tp:taxon-name></italic> by its shorter inflorescences, flowers with reflexed corolla lobes and winged stems with anisophyllous difoliate, geminate sympodial units. <italic><tp:taxon-name><tp:taxon-name-part taxon-name-part-type="genus">Solanum</tp:taxon-name-part> <tp:taxon-name-part taxon-name-part-type="species">stipulatum</tp:taxon-name-part></tp:taxon-name></italic> is usually a shrub of watercourses, and often grows amongst rocks and is submerged in floods, while <italic><tp:taxon-name><tp:taxon-name-part taxon-name-part-type="genus">Solanum</tp:taxon-name-part> <tp:taxon-name-part taxon-name-part-type="species">filirhachis</tp:taxon-name-part></tp:taxon-name></italic> is a slender treelet of forest understory. The relationships of the <italic><tp:taxon-name><tp:taxon-name-part taxon-name-part-type="genus">Solanum</tp:taxon-name-part> <tp:taxon-name-part taxon-name-part-type="species">confine</tp:taxon-name-part></tp:taxon-name></italic> group have not yet been tested using molecular markers.</p><p>Another Brazilian species with which <italic><tp:taxon-name><tp:taxon-name-part taxon-name-part-type="genus">Solanum</tp:taxon-name-part> <tp:taxon-name-part taxon-name-part-type="species">filirhachis</tp:taxon-name-part></tp:taxon-name></italic> could be confused is <italic><tp:taxon-name><tp:taxon-name-part taxon-name-part-type="genus">Solanum</tp:taxon-name-part> <tp:taxon-name-part taxon-name-part-type="species">campaniforme</tp:taxon-name-part></tp:taxon-name></italic> that has similar (but somewhat stouter) elongate inflorescences and tufts of uniseriate trichomes in the abaxial leaf vein axils. <italic><tp:taxon-name><tp:taxon-name-part taxon-name-part-type="genus">Solanum</tp:taxon-name-part> <tp:taxon-name-part taxon-name-part-type="species">filirhachis</tp:taxon-name-part></tp:taxon-name></italic> has leaves with ruffled margins tht normally dry pale green and smaller flowers (0.6–0.8 cm in diameter) that (at least in the type specimen) are tinged purple; <italic><tp:taxon-name><tp:taxon-name-part taxon-name-part-type="genus">Solanum</tp:taxon-name-part> <tp:taxon-name-part taxon-name-part-type="species">campaniforme</tp:taxon-name-part></tp:taxon-name></italic> has leaves with entire, non-ruffled margins that normally dry black or brownish black and larger flowers (1.2–1.8 cm in diameter) with strongly cucullate corolla lobes.</p><p>We have designated a two sheet holotype for <italic><tp:taxon-name><tp:taxon-name-part taxon-name-part-type="genus">Solanum</tp:taxon-name-part> <tp:taxon-name-part taxon-name-part-type="species">filirhachis</tp:taxon-name-part></tp:taxon-name></italic> in order to represent both flower and fruit in the type sheets.</p></tp:treatment-sec><tp:treatment-sec sec-type="Specimens examined"><title>Specimens examined.</title><p><bold>BRAZIL. Espírito Santo:</bold> Mun. Águia Branca, Assentamento 16 de Abril, <named-content xmlns:xlink="http://www.w3.org/1999/xlink" content-type="dwc:verbatimCoordinates" xlink:type="simple">18°54'25"S, 40°44'05"W</named-content>, 150-200 m, 15 Mar 2006 (fl), <italic>V. Demuner et al. 1919</italic> (MBML, BHCB); Mun. Santa Leopoldina, Colina Verde (Morro do Agudo), prop. Israel Elias Ramos (trilha da casa), <named-content xmlns:xlink="http://www.w3.org/1999/xlink" content-type="dwc:verbatimCoordinates" xlink:type="simple">20°06'12"S, 40°26'30"W</named-content>, 250-370 m, 29 Nov 2007 (fl, fr), <italic>V. Demuner et al. 4628</italic> (MBML, BHCB); Mun. Santa Leopoldina, Pedra Branca, mata na Serra Santa Lucia, prop. Cristiano Bremencampi, <named-content xmlns:xlink="http://www.w3.org/1999/xlink" content-type="dwc:verbatimCoordinates" xlink:type="simple">20°01'36"S, 40°29'32"W</named-content>, 300-600 m, 30 Nov 2007 (fr), <italic>V. Demuner et al. 4655</italic> (MBML, BHCB). Mun. Águia Branca, Rochedo, Trilha do Córrego, prop. Ailton Corteleti, <named-content xmlns:xlink="http://www.w3.org/1999/xlink" content-type="dwc:verbatimCoordinates" xlink:type="simple">18°57'21"S, 40°48'05"W</named-content>, 300-400 m, 19 Dec 2007 (fl, fr), <italic>V. Demuner et al. 4817</italic> (MBML, BHCB).</p></tp:treatment-sec><tp:treatment-sec><!--Section generated to contain objects referenced in tp:taxon-treatment.--><fig id="F1" position="float" orientation="portrait"><label>Figure 1.</label><caption><p>Photograph of living plants of <italic><tp:taxon-name><tp:taxon-name-part taxon-name-part-type="genus">Solanum</tp:taxon-name-part> <tp:taxon-name-part taxon-name-part-type="species">amorimii</tp:taxon-name-part></tp:taxon-name></italic>, <italic><tp:taxon-name><tp:taxon-name-part taxon-name-part-type="genus">Solanum</tp:taxon-name-part> <tp:taxon-name-part taxon-name-part-type="species">apiahyense</tp:taxon-name-part></tp:taxon-name></italic> and <italic><tp:taxon-name><tp:taxon-name-part taxon-name-part-type="genus">Solanum</tp:taxon-name-part> <tp:taxon-name-part taxon-name-part-type="species">filirhachis</tp:taxon-name-part></tp:taxon-name></italic>. <bold>A</bold> Immature fruit of <italic><tp:taxon-name><tp:taxon-name-part taxon-name-part-type="genus">Solanum</tp:taxon-name-part> <tp:taxon-name-part taxon-name-part-type="species">amorimii</tp:taxon-name-part></tp:taxon-name></italic> (<italic>Giacomin et al.1962</italic>) <bold>B</bold> Flowers of <italic><tp:taxon-name><tp:taxon-name-part taxon-name-part-type="genus">Solanum</tp:taxon-name-part> <tp:taxon-name-part taxon-name-part-type="species">amorimii</tp:taxon-name-part></tp:taxon-name></italic> (<italic>Amorim et al. 5210</italic>) <bold>C</bold> Inflorescence with flower and fruit of <italic><tp:taxon-name><tp:taxon-name-part taxon-name-part-type="genus">Solanum</tp:taxon-name-part> <tp:taxon-name-part taxon-name-part-type="species">apiahyense</tp:taxon-name-part></tp:taxon-name></italic> (<italic>Giacomin et al. 1086</italic>) <bold>D</bold> Habit of <italic><tp:taxon-name><tp:taxon-name-part taxon-name-part-type="genus">Solanum</tp:taxon-name-part> <tp:taxon-name-part taxon-name-part-type="species">apiahyense</tp:taxon-name-part></tp:taxon-name></italic> (<italic>Giacomin et al. 1086</italic>) <bold>E</bold> Inflorescence, flower and leaves of <italic><tp:taxon-name><tp:taxon-name-part taxon-name-part-type="genus">Solanum</tp:taxon-name-part> <tp:taxon-name-part taxon-name-part-type="species">filirhachis</tp:taxon-name-part></tp:taxon-name></italic> (<italic>Giacomin et al. 1854</italic>) <bold>F</bold> Fruit (immature) of <italic><tp:taxon-name><tp:taxon-name-part taxon-name-part-type="genus">Solanum</tp:taxon-name-part> <tp:taxon-name-part taxon-name-part-type="species">filirhachis</tp:taxon-name-part></tp:taxon-name></italic> (<italic>Giacomin et al. 1854</italic>). Photographs: <bold>A</bold> (S. Knapp), <bold>B</bold> (A.M. Amorim), <bold>C–F</bold> (L.L. Giacomin).</p></caption><graphic xmlns:xlink="http://www.w3.org/1999/xlink" xlink:href="phytokeys-047-001-g001.jpg" position="float" orientation="portrait" xlink:type="simple" id="oo_39354.jpg"/></fig></tp:treatment-sec><ref-list><ref id="B9"><mixed-citation xmlns:xlink="http://www.w3.org/1999/xlink" xlink:type="simple"><institution xlink:type="simple">Instituto Brasileiro de Geografia e Estatística</institution> (<institution xlink:type="simple">IBGE</institution>) (<year>2012</year>) <source>Manual técnico da vegetação brasileira</source>. <edition>2 ed</edition>. <publisher-name>Instituto Brasileiro de Geografia e Estatística</publisher-name>, <publisher-loc>Rio de Janeiro</publisher-loc>, <fpage>1</fpage>–<lpage>271</lpage>.</mixed-citation></ref><ref id="B12"><mixed-citation xmlns:xlink="http://www.w3.org/1999/xlink" xlink:type="simple"><person-group><name name-style="western"><surname>Knapp</surname><given-names>S</given-names></name></person-group> (<year>2002a</year>) <article-title><tp:taxon-name><tp:taxon-name-part taxon-name-part-type="genus">Solanum</tp:taxon-name-part> <tp:taxon-name-part taxon-name-part-type="infraspecific-rank">section</tp:taxon-name-part> <tp:taxon-name-part taxon-name-part-type="section">Geminata</tp:taxon-name-part></tp:taxon-name> (G. Don) Walpers (<tp:taxon-name><tp:taxon-name-part taxon-name-part-type="family">Solanaceae</tp:taxon-name-part></tp:taxon-name>).</article-title><source>Flora Neotropica</source><volume>84</volume>: <fpage>1</fpage>–<lpage>405</lpage>.</mixed-citation></ref><ref id="B14"><mixed-citation xmlns:xlink="http://www.w3.org/1999/xlink" xlink:type="simple"><person-group><name name-style="western"><surname>Knapp</surname><given-names>S</given-names></name></person-group> (<year>2008</year>) <article-title>A revision of the <italic><tp:taxon-name><tp:taxon-name-part taxon-name-part-type="genus">Solanum</tp:taxon-name-part> <tp:taxon-name-part taxon-name-part-type="species">havanense</tp:taxon-name-part></tp:taxon-name></italic> species group (section <italic><tp:taxon-name><tp:taxon-name-part taxon-name-part-type="section">Geminata</tp:taxon-name-part></tp:taxon-name></italic> (G. Don) Walp. pro parte) and new taxonomic additions to the Geminata clade (<italic><tp:taxon-name><tp:taxon-name-part taxon-name-part-type="genus">Solanum</tp:taxon-name-part></tp:taxon-name></italic>: <tp:taxon-name><tp:taxon-name-part taxon-name-part-type="family">Solanaceae</tp:taxon-name-part></tp:taxon-name>).</article-title><source>Annals of the Missouri Botanical Garden</source><volume>95</volume>(<issue>3</issue>): <fpage>405</fpage>–<lpage>458</lpage>. doi: <ext-link ext-link-type="doi" xlink:href="10.3417/2006159" xlink:type="simple">10.3417/2006159</ext-link></mixed-citation></ref></ref-list></tp:taxon-treatment>
